# Supplementary material for: Genome Assembly and Genome Annotation of Leishmania martiniquensis Isolated from a Leishmaniasis Patient in Thailand
Source: J Parasitol Res. 2022 Mar 22;2022:8768574. doi: 10.1155/2022/8768574 (PMC8965598; doi:10.1155/2022/8768574)
Supplement: Supplementary 2 — Supplementary Material 2: the annotation lists of the candidate predicted virulence factor genes from PHI-base. [file 8768574.f2.txt]

Record ID	PHI_MolConn_ID	Protein ID source	Protein ID	Gene ID source	Gene ID	Sequence Strain	Gene	Chr location	Gene/Protein modification	Modified gene/protein Id	Interacting partner(s)	Interacting partner(s) Id	Multiple mutation	Pathogen ID	Pathogen species	Pathogen strain ID	Pathogen strain	Disease	Host description	Host ID	Host species	Host strain	Tissue	Gene Function	GO annotation	Pathway	Mutant Phenotype	Mating defect	Sexual spores	Invitro growth	Essential gene	Gene inducer	Gene inducer Id	Exp. Technique-stable	Exp. Technique-transient	Entered by	PMID	Ref. Source	DOI	Ref. detail	Author email	Comments	Author reference	Year	Curation details	File name	Batch no.	Curation date	Curator organization
Record 10332	PHI:7580	Uniprot	P9WHW9	Genbank	CCP46702	H37Rv	Rv3873 (PPE68)				Rv2626c; Rv0462; Rv0652; Rv1093; Rv1388; Rv1837c; Rv2220	Uniprot: P9WJA3; Genbank: CCP45424; Uniprot: P9WHH9; Genbank: CCP43195; Uniprot: P9WHE3; Genbank: CCP43395; Uniprot: P9WGI9; Genbank: CCP43846; Uniprot: P71658; Genbank: CCP44147; Uniprot: P9WK17; Genbank: CCP44603; Uniprot: P9WN39; Genbank: CCP44998		1773	Mycobacterium tuberculosis	83331	CDC1551	Tuberculosis	Primates	9606	Homo sapiens (related: human)	THP-1	monocyte	PPE family immunomodulator			reduced virulence			reduced	no			Gene mutation		YVS	26605666	Pubmed	10.1080/21505594.2015.1102832	Virulence. 2016;7(1):23-32	lia.danelishvili@oregonstate.edu	In vitro studies revealed no differences between Mtb parental strain and Rv2626c knockout clone growth within human macrophages; however, the Rv2626c knockout clone showed significantly lower levels of cell necrosis evident at 5 days post-infection.	L Danelishvili 2015	2015	8 genes	Danelishvili-2015-Mycobacterium tuberculosis P	BATCH_074A	µ.¤.-17	MC
Record 10334	PHI:7582	Uniprot	P9WHH9	Genbank	CCP43195	H37Rv	Rv0462 (lpdC)				Rv3873	Uniprot: P9WHW9; Genbank: CCP46702		1773	Mycobacterium tuberculosis	83331	CDC1551	Tuberculosis	Primates	9606	Homo sapiens (related: human)	THP-1	monocyte	Dihydrolipoamide dehydrogenase			increased virulence (hypervirulence)				no			Altered gene expression / gene regulation: overexpression		YVS	26605666	Pubmed	10.1080/21505594.2015.1102832	Virulence. 2016;7(1):23-32	lia.danelishvili@oregonstate.edu	In vitro studies revealed no differences between Mtb parental strain and Rv2626c knockout clone growth within human macrophages; however, the Rv2626c knockout clone showed significantly lower levels of cell necrosis evident at 5 days post-infection.	L Danelishvili 2015	2015	8 genes	Danelishvili-2015-Mycobacterium tuberculosis P	BATCH_074A	µ.¤.-17	MC
Record 10387	PHI:7618	Uniprot	Q8Y7M8	Genbank	CAC99324	EGD-e	Lmo1246							1639	Listeria monocytogenes	169963	EGDe	Listeriosis	Primates	9606	Homo sapiens (related: human)	Caco-2	CACO-2 cell	DExD-box RNA-helicase			reduced virulence			wild type	no			Gene deletion: full; gene complementation		YVS	25590644	Pubmed	10.1080/15476286.2014.996099	RNA Biol. 2014;11(11):1457-66	karolis.vaitkevicius@molbiol.umu.se	Although the expression of the PrfA regulated virulence factors ActA and LLO decreased in the quadruple mutant strain, this strain showed a slightly increased infection ability. Epithelial colorectal adenocarcinoma cells	C Bareclev 2015	2015	4 genes	Bareclev-2015-DExD-box RNA-helicases in Lister	BATCH_074B	¾.Â.-17	MC
Record 10388	PHI:7619	Uniprot	Q8Y755	Genbank	CAC99528	EGD-e	Lmo1450							1639	Listeria monocytogenes	169963	EGDe	Listeriosis	Primates	9606	Homo sapiens (related: human)	Caco-2	CACO-2 cell	DExD-box RNA-helicase			increased virulence (hypervirulence)			reduced	no			Gene deletion: full; gene complementation		YVS	25590644	Pubmed	10.1080/15476286.2014.996099	RNA Biol. 2014;11(11):1457-66	karolis.vaitkevicius@molbiol.umu.se	Although the expression of the PrfA regulated virulence factors ActA and LLO decreased in the quadruple mutant strain, this strain showed a slightly increased infection ability. Epithelial colorectal adenocarcinoma cells	C Bareclev 2015	2015	4 genes	Bareclev-2015-DExD-box RNA-helicases in Lister	BATCH_074B	¾.Â.-17	MC
Record 10389	PHI:7620	Uniprot	Q8Y8N0	Genbank	CAC98944	EGD-e	Lmo0866							1639	Listeria monocytogenes	169963	EGDe	Listeriosis	Primates	9606	Homo sapiens (related: human)	Caco-2	CACO-2 cell	DExD-box RNA-helicase			unaffected pathogenicity			reduced	no			Gene deletion: full; gene complementation		YVS	25590644	Pubmed	10.1080/15476286.2014.996099	RNA Biol. 2014;11(11):1457-66	karolis.vaitkevicius@molbiol.umu.se	Although the expression of the PrfA regulated virulence factors ActA and LLO decreased in the quadruple mutant strain, this strain showed a slightly increased infection ability. Epithelial colorectal adenocarcinoma cells	C Bareclev 2015	2015	4 genes	Bareclev-2015-DExD-box RNA-helicases in Lister	BATCH_074B	¾.Â.-17	MC
Record 10391	PHI:7618	Uniprot	Q8Y7M8	Genbank	CAC99324	EGD-e	Lmo1246						PHI:7617; PHI:7619; PHI:7620	1639	Listeria monocytogenes	169963	EGDe	Listeriosis	Primates	9606	Homo sapiens (related: human)	Caco-2	CACO-2 cell	DExD-box RNA-helicase			increased virulence (hypervirulence)			reduced	no			Gene deletion: full		YVS	25590644	Pubmed	10.1080/15476286.2014.996099	RNA Biol. 2014;11(11):1457-66	karolis.vaitkevicius@molbiol.umu.se	Although the expression of the PrfA regulated virulence factors ActA and LLO decreased in the quadruple mutant strain, this strain showed a slightly increased infection ability. Epithelial colorectal adenocarcinoma cells	C Bareclev 2015	2015	4 genes	Bareclev-2015-DExD-box RNA-helicases in Lister	BATCH_074B	¾.Â.-17	MC
Record 10392	PHI:7619	Uniprot	Q8Y755	Genbank	CAC99528	EGD-e	Lmo1450						PHI:7617; PHI:7618; PHI:7620	1639	Listeria monocytogenes	169963	EGDe	Listeriosis	Primates	9606	Homo sapiens (related: human)	Caco-2	CACO-2 cell	DExD-box RNA-helicase			increased virulence (hypervirulence)			reduced	no			Gene deletion: full		YVS	25590644	Pubmed	10.1080/15476286.2014.996099	RNA Biol. 2014;11(11):1457-66	karolis.vaitkevicius@molbiol.umu.se	Although the expression of the PrfA regulated virulence factors ActA and LLO decreased in the quadruple mutant strain, this strain showed a slightly increased infection ability. Epithelial colorectal adenocarcinoma cells	C Bareclev 2015	2015	4 genes	Bareclev-2015-DExD-box RNA-helicases in Lister	BATCH_074B	¾.Â.-17	MC
Record 10393	PHI:7620	Uniprot	Q8Y8N0	Genbank	CAC98944	EGD-e	Lmo0866						PHI:7617; PHI:7618; PHI:7619	1639	Listeria monocytogenes	169963	EGDe	Listeriosis	Primates	9606	Homo sapiens (related: human)	Caco-2	CACO-2 cell	DExD-box RNA-helicase			increased virulence (hypervirulence)			reduced	no			Gene deletion: full		YVS	25590644	Pubmed	10.1080/15476286.2014.996099	RNA Biol. 2014;11(11):1457-66	karolis.vaitkevicius@molbiol.umu.se	Although the expression of the PrfA regulated virulence factors ActA and LLO decreased in the quadruple mutant strain, this strain showed a slightly increased infection ability. Epithelial colorectal adenocarcinoma cells	C Bareclev 2015	2015	4 genes	Bareclev-2015-DExD-box RNA-helicases in Lister	BATCH_074B	¾.Â.-17	MC
Record 10815	PHI:7798	Uniprot	A0A0H2ZPU8	Genbank	EDT92177	D39	spd1836							1313	Streptococcus pneumoniae	373153	D39	Pneumococcal pneumonia	Rodents	10090	Mus musculus (related: house mouse)	CD1	saliva	Membrane occupation and recognition nexus (MORN) repeats-containing protein			reduced virulence				no			Gene deletion: full		YVS	29293606	Pubmed	10.1371/journal.pone.0190402	PLoS One. 2018 Jan 2;13(1):e0190402	alistair.standish@adelaide.edu.au	The results suggested that deletion in spd1836 and spd1838 reduced pneumococcal survival in human saliva during conditions that mimic transmission (at 25 ?C without CO2), but not during conditions that mimic in-host carriage (37 ?C with CO2).	Z Ahmad 2018	2018	3 genes	Ahmad-2018-Role of Streptococcus pneumoniae OM	BATCH_077	Á.¤.-18	MC
Record 10819	PHI:7798	Uniprot	A0A0H2ZPU8	Genbank	EDT92177	D39	spd1836						PHI:7799; PHI:7800	1313	Streptococcus pneumoniae	373153	D39	Pneumococcal pneumonia	Rodents	10090	Mus musculus (related: house mouse)	CD1	saliva	Membrane occupation and recognition nexus (MORN) repeats-containing protein			reduced virulence				no			Gene deletion: full; gene complementation		YVS	29293606	Pubmed	10.1371/journal.pone.0190402	PLoS One. 2018 Jan 2;13(1):e0190402	alistair.standish@adelaide.edu.au	The results suggested that deletion in spd1836 and spd1838 reduced pneumococcal survival in human saliva during conditions that mimic transmission (at 25 ?C without CO2), but not during conditions that mimic in-host carriage (37 ?C with CO2).	Z Ahmad 2018	2018	3 genes	Ahmad-2018-Role of Streptococcus pneumoniae OM	BATCH_077	Á.¤.-18	MC
Record 11151	PHI:7944	Uniprot	J9VW42	Genbank	AFR98458	H99	Uut1 (CNAG_06230)	chromosome 12						5207	Cryptococcus neoformans		KN99?	Fungal meningitis	Primates	9606	Homo sapiens (related: human)	THP-1 cell line	macrophage	UDP-GlcA transporter			loss of pathogenicity			reduced; aberrant	no	sodium dodecyl sulfate	sodium dodecyl sulfate: CHEBI:8984	Gene deletion: full; gene complementation		YVS	29382737	Pubmed	10.1128/mBio.02319-17	MBio. 2018 Jan 30;9(1). pii: e02319-17	doering@wustl.edu	Mutant cells with UUT1 deleted lack capsule polysaccharides and are highly sensitive to environmental stress, as a result, the deletion mutant is internalized and cleared by phagocytes more readily than wild-type cells are and is completely avirulent in mice.	L X Li 2018	2018	1 gene	Li-2018-UDP-Glucuronic Acid Transport Is Requi	BATCH_080	ÁÕ.¤.-18	MC
Record 11216	PHI:7979	Uniprot	Q9I5I4	Genbank	AE004509_9	PAO1	dspI		E146A; C127S/C131S; C127S/C131S/C154G					287	Pseudomonas aeruginosa	652611	PA14	Infections	Primates	9606	Homo sapiens (related: human)	A549 cells	A-549 cell	Enoyl-coenzyme A (CoA) hydratase		Pyoverdine production	reduced virulence			wild type	no			Gene mutation		YVS	29500457	Pubmed	10.1038/s41598-018-22300-1	Sci Rep. 2018 Mar 2;8(1):3928	yuluot@scu.edu.cn	Deletion of dspI results in a remarkable decreased in the pyoverdine production, flagella-dependent swarming motility, and biofilm dispersion as well as attenuated virulence in P. aeruginosa PA14. adenocarcinoma alveolar basal epithelial cells	L Liu 2018	2018	1 gene	Liu-2018-Structural and functional studies on	BATCH_080	ÁÕ.¤.-18	MC
Record 11217	PHI:7979	Uniprot	Q9I5I4	Genbank	AE004509_9	PAO1	dspI							287	Pseudomonas aeruginosa	652611	PA14	Infections	Primates	9606	Homo sapiens (related: human)	A549 cells	A-549 cell	Enoyl-coenzyme A (CoA) hydratase		Pyoverdine production	reduced virulence			wild type	no			Gene deletion: full		YVS	29500457	Pubmed	10.1038/s41598-018-22300-1	Sci Rep. 2018 Mar 2;8(1):3928	yuluot@scu.edu.cn	Deletion of dspI results in a remarkable decreased in the pyoverdine production, flagella-dependent swarming motility, and biofilm dispersion as well as attenuated virulence in P. aeruginosa PA14. adenocarcinoma alveolar basal epithelial cells	L Liu 2018	2018	1 gene	Liu-2018-Structural and functional studies on	BATCH_080	ÁÕ.¤.-18	MC
Record 11239	PHI:7990	Uniprot	A0QHC4	Genbank	ABK69491	104	LysX							1764	Mycobacterium avium	439334	subsp. Hominissuis, strain MAH 104	Respiratory illness	Primates	9606	Homo sapiens (related: human)		macrophage	Bifunctional protein with lysyl transferase and lysyl-tRNA synthetase activity			increased virulence (hypervirulence)				no			Gene mutation; gene complementation		YVS	29471363	Pubmed	10.1093/infdis/jiy100	J Infect Dis. 2018 Feb 19	lewina@rki.de	The lysX mutant exhibited an enhanced intracellular growth in human blood-derived monocytes.	G Kirubakar 2018	2018	1 gene	Kirubakar-2018-Proteome Analysis of an M.avium	BATCH_080	ÁÕ.¤.-18	MC
Record 11276	PHI:8022	Uniprot	Q99Z66	Genbank	AAK34199	SF370	ptsI							1314	Streptococcus pyogenes	293653	MGAS5005	Skin lesions	Rodents	10090	Mus musculus (related: house mouse)	CD-1	spleen	Phosphoenolpyruvate-protein phosphotransferase		Glucose transport pathway	increased virulence (hypervirulence)				no			Gene deletion: full		YVS	29594067	Pubmed	10.3389/fcimb.2018.00071	Front Cell Infect Microbiol.2018 Mar 14;8:71	kmciver@umd.edu	The glucose metabolism through the PTS was important for survival in whole human blood whereas impaired glucose utilization in general led to the early production of Streptolysin S (SLS) toxin, resulting in more severe lesions in vivo.	G S Sundar 2018	2018	2 genes	Sundar-2018-Route of Glucose Uptake in the Gro	BATCH_081	àÁ.Â.-18	MC
Record 11286	PHI:8028	Uniprot	Q8MPM3	Genbank	CAD20572		Tkt							5665	Leishmania mexicana		M379	Leishmaniasis	Primates	9606	Homo sapiens (related: human)	THP-1 cells	macrophage	Transketolase		Pentose phosphate pathway	loss of pathogenicity			wild type	no	methylene blue; paromomycin; potassium antimonyl tartrate; H2O2; Miltefosine; Pentamidine	methylene blue: CHEBI:6872; paromomycin: CHEBI:7934; potassium antimonyl tartrate CAS: 28300-74-5; H2O2: CHEBI:16240; Miltefosine: CHEBI:75283; Pentamidine: CHEBI:45081	Gene deletion: full; gene complementation		YVS	29554142	Pubmed	10.1371/journal.ppat.1006953	PLoS Pathog. 2018 Mar 19;14(3):e1006953	michael.barrett@glasgow.ac.uk	?Tkt promastigotes were more susceptible to oxidative stress and various leishmanicidal drugs than wild-type, in addition to changes consistent with those directly related to the role of TKT in the PPP, central carbon metabolism was substantially decreased, the cells consumed significantly less glucose, flux through glycolysis diminished, and production of the main end products of metabolism was …	J Kov??ov? 2018	2018	1 gene	Kovarova-2018-Deletion of transketolase trigge	BATCH_081	àÁ.Â.-18	MC
Record 12470	PHI:8507	Uniprot	Q83F48	Genbank	AAO89667	RSA 493	nadB							777	Coxiella burnetii		Nine Mile phase II (NMII) strain RSA 439	Q fever	Primates	9606	Homo sapiens (related: human)	HeLa CCL2 cells	epithelial cell	Putative L-aspartate oxidase		De novo NAD biosynthetic pathway	reduced virulence			wild type	no			Gene mutation; gene complementation		YVS	30315113	Pubmed	10.1074/jbc.RA118.005190	J Biol Chem. 2018 Oct 12. pii: jbc.RA118.005190	fsansom@unimelb.edu.au	De novo NAD biosynthesis was required for intracellular replication of C. burnetii in both epithelial and macrophage-like cells.	M A Bitew 2018	2018	1 gene	Bitew-2018-De novo NAD synthesis is required f	BATCH_087B	¾.Â.-18	MC
Record 12471	PHI:8507	Uniprot	Q83F48	Genbank	AAO89667	RSA 493	nadB		R275L					777	Coxiella burnetii		Nine Mile phase II (NMII) strain RSA 439	Q fever	Primates	9606	Homo sapiens (related: human)	THP-1 cells	macrophage	Putative L-aspartate oxidase		De novo NAD biosynthetic pathway	reduced virulence			wild type	no			Gene mutation: characterised; gene complementation		YVS	30315113	Pubmed	10.1074/jbc.RA118.005190	J Biol Chem. 2018 Oct 12. pii: jbc.RA118.005190	fsansom@unimelb.edu.au	Mutation of the critical amino acid residue R275 of NadB abolished enzymatic function in vitro.	M A Bitew 2018	2018	1 gene	Bitew-2018-De novo NAD synthesis is required f	BATCH_087B	¾.Â.-18	MC
Record 12712	PHI:8601	Uniprot	Q4WV27	Genbank	EAL91549	Af293	co?lin (AFUA_5G10570)	chromosome 5	cofilin teton					746128	Aspergillus fumigatus	1266464	CEA17 ?ku80	Aspergillosis	Primates	9606	Homo sapiens (related: human)	A549 cells	A-549 cell	Actin depolymerizing factor		Cell wall integrity pathway	reduced virulence			reduced	no	H2O2; SDS; calcofluor white; Congo Red; farnesol	H2O2: CHEBI:16240; SDS: CHEBI:8984; calcofluor white: CHEBI:50011; Congo red: CHEBI:34653; farnesol: CHEBI:28600	Promoter mutation		YVS	30455681	Pubmed	10.3389/fmicb.2018.02667	Front Microbiol. 2018 Nov 2;9:2667	hanlicdc@163.com	Repressing cofilin expression in A. fumigatus lead to attenuated virulence, which manifested as lower adherence and internalization rates.	X jia 2018	2018	1 gene	Jia-2018-Role of Downregulation and Phosphoryl	BATCH_088A	¸.¤.-18	MC
Record 12713	PHI:8601	Uniprot	Q4WV27	Genbank	EAL91549	Af293	co?lin (AFUA_5G10570)	chromosome 5	co?lin teton/co?linS5E					746128	Aspergillus fumigatus	1266464	CEA17 ?ku80	Aspergillosis	Primates	9606	Homo sapiens (related: human)	A549 cells	A-549 cell	Actin depolymerizing factor		Cell wall integrity pathway	reduced virulence			reduced	no	H2O2; SDS; calcofluor white; Congo Red; farnesol	H2O2: CHEBI:16240; SDS: CHEBI:8984; calcofluor white: CHEBI:50011; Congo red: CHEBI:34653; farnesol: CHEBI:28600	Promoter mutation		YVS	30455681	Pubmed	10.3389/fmicb.2018.02667	Front Microbiol. 2018 Nov 2;9:2667	hanlicdc@163.com	Expression of non-phosphorylated cofilin with a mutation of S5A had little impacts on A. fumigatus, whereas expression of a mimic-phosphorylated cofilin with a mutation of S5E resulted in inhibited growth, increased phospho-MpkA level, and decreased pathogenicity.	X jia 2018	2018	1 gene	Jia-2018-Role of Downregulation and Phosphoryl	BATCH_088A	¸.¤.-18	MC
Record 12714	PHI:8601	Uniprot	Q4WV27	Genbank	EAL91549	Af293	co?lin (AFUA_5G10570)	chromosome 5	co?linS5A					746128	Aspergillus fumigatus	1266464	CEA17 ?ku80	Aspergillosis	Primates	9606	Homo sapiens (related: human)	A549 cells	A-549 cell	Actin depolymerizing factor		Cell wall integrity pathway	unaffected pathogenicity			wild type	no	H2O2; SDS; calcofluor white; Congo Red; farnesol	H2O2: CHEBI:16240; SDS: CHEBI:8984; calcofluor white: CHEBI:50011; Congo red: CHEBI:34653; farnesol: CHEBI:28600	Gene mutation: characterised		YVS	30455681	Pubmed	10.3389/fmicb.2018.02667	Front Microbiol. 2018 Nov 2;9:2667	hanlicdc@163.com	Expression of non-phosphorylated cofilin with a mutation of S5A had little impacts on A. fumigatus, whereas expression of a mimic-phosphorylated cofilin with a mutation of S5E resulted in inhibited growth, increased phospho-MpkA level, and decreased pathogenicity.	X jia 2018	2018	1 gene	Jia-2018-Role of Downregulation and Phosphoryl	BATCH_088A	¸.¤.-18	MC
Record 12781	PHI:8623	Uniprot	Q9K033	Genbank	AAF41202	MC58	cab (NMB0789)							487	Neisseria meningitidis		NIID84 ?cps	Septicemia	Primates	9606	Homo sapiens (related: human)	HBMEC	human brain microvascular endothelial cell	Cysteine ATP binding protein			unaffected pathogenicity			reduced	no	NaCl; H2O2; paraquat	NaCl: CHEBI:26710; H2O2: CHEBI:16240; paraquat: CHEBI:34905	Other evidence: ectopic complementation		YVS	30538184	Pubmed	10.1128/mBio.02332-18	MBio. 2018 Dec 11;9(6). pii: e02332-18	hideyuki@nih.go.jp.	N. meningitidis strain deficient in cbp exhibited approximately 100-fold less internalization into human brain microvascular endothelial cells (HBMEC) than the wild-type strain and this deficiency was restored by complementation with the three cts genes (cysteine-binding protein (cbp), cysteine transporter permease (ctp), and cysteine ATP-binding protein (cab)) together.	H Takahashi 2018	2018	4 genes	Takahashi-2018-The Meningococcal Cysteine Tran	BATCH_088A	¸.¤.-18	MC
Record 12787	PHI:8627	Uniprot	O52908	Genbank	CAL34238	NCTC 11168	flhF							197	Campylobacter jejuni	192222	NCTC 11168	Campylobacteriosis; gastroenteritis	Primates	9606	Homo sapiens (related: human)	Caco2 cells	colonic epithelial cell	Flagellar biosynthesis protein			reduced virulence			wild type	no			Gene mutation; gene complementation		YVS	30348090	Pubmed	10.1186/s12866-018-1318-1	BMC Microbiol. 2018 Oct 22;18(1):149	jiao@yzu.edu.cn	Adhesion, invasion, autoagglutination and biofilm-formation abilities of the flhF mutant strain were significantly decreased.	F Ren 2018	2018	1 gene	Ren-2018-Insights into the impact of flhF inac	BATCH_088A	¸.¤.-18	MC
Record 13372	PHI:8897	Uniprot	Q59M00	Genbank	AOW30624	SC5314	Ept1 (C7_02690C_A)	chromosome 7						5476	Candida albicans	237561	SC5314	Disseminated candidiasis	Primates	9606	Homo sapiens (related: human)	FaDu cell line	oral epithelial cell	Bifunctional diacylglycerol cholinephosphotransferase/ethanolaminephosphotransferase		Kennedy Pathway	increased virulence (hypervirulence)			wild type	no			Altered gene expression / gene regulation: overexpression		YVS	30792701	Pubmed	10.3389/fmicb.2019.00086	Front Microbiol. 2019 Feb 7;10:86	treynol6@utk.edu	The ept11/1 mutant exhibited decreased cytotoxicity against oral epithelial cells in vitro, whereas the EPT1 overexpression strain exhibited increased cytotoxicity.	R N Tams 2019	2019	3 genes	Tams-2019-Overproduction of Phospholipids by t	BATCH_091A	ÁÕ.¤.-19	MC
Record 13373	PHI:8897	Uniprot	Q59M00	Genbank	AOW30624	SC5314	Ept1 (C7_02690C_A)	chromosome 7						5476	Candida albicans	237561	SC5314	Disseminated candidiasis	Primates	9606	Homo sapiens (related: human)	FaDu cell line	oral epithelial cell	Bifunctional diacylglycerol cholinephosphotransferase/ethanolaminephosphotransferase		Kennedy Pathway	reduced virulence			wild type	no			Gene deletion: full; gene complementation		YVS	30792701	Pubmed	10.3389/fmicb.2019.00086	Front Microbiol. 2019 Feb 7;10:86	treynol6@utk.edu	The ept11/1 mutant exhibited decreased cytotoxicity against oral epithelial cells in vitro, whereas the EPT1 overexpression strain exhibited increased cytotoxicity.	R N Tams 2019	2019	3 genes	Tams-2019-Overproduction of Phospholipids by t	BATCH_091A	ÁÕ.¤.-19	MC
Record 13447	PHI:8932	Uniprot	A0A116Q7Z1	Genbank	CYV08090	LSS37	adhE							1307	Streptococcus suis		ZY05719	Meningitis	Primates	9606	Homo sapiens (related: human)	Caco-2	CACO-2 cell	Acetaldehyde-CoA/alcohol dehydrogenase			reduced virulence				no			Gene deletion: full		YVS	29247804	Pubmed	10.1016/j.jprot.2017.12.001	J Proteomics. 2018 May 30;180:41-52	vszw@njau.edu.cn	AdhE was indispensable for adhesion to Caco-2 cells.	Y Yu 2017	2017	1 gene	Yu-2017-Infection and adaption-based proteomic	BATCH_091B	àÁ.Â.-19	MC
Record 13448	PHI:8932	Uniprot	A0A116Q7Z1	Genbank	CYV08090	LSS37	adhE							1307	Streptococcus suis		ZY05719	Meningitis	Primates	9606	Homo sapiens (related: human)	HEp-2 cells	epithelial cell	Acetaldehyde-CoA/alcohol dehydrogenase			reduced virulence				no			Gene deletion: full		YVS	29247804	Pubmed	10.1016/j.jprot.2017.12.001	J Proteomics. 2018 May 30;180:41-52	vszw@njau.edu.cn	AdhE was indispensable for adhesion to Caco-2 cells.	Y Yu 2017	2017	1 gene	Yu-2017-Infection and adaption-based proteomic	BATCH_091B	àÁ.Â.-19	MC
Record 4256	PHI:3101	Uniprot	Q8IEJ6	Genbank	CAD52260	3D7	BCKDH	chromosome 13						5833	Plasmodium falciparum		ANKA	Malaria	Primates	9606	Homo sapiens (related: human)			ketoacid dehydrogenase (BCKDH) complex		mitochondrial tricarboxylic acid (TCA) cycle	reduced virulence		reduced		no			Gene mutation: characterised; gene complementation		RP	25032958	Pubmed	10.1371/journal.ppat.1004263		Dominique.Soldati-Favre@unige.ch		R D Oppenheim 2014	2014	2 genes	Oppenheim-2014-BCKDH_ The Missing Link in Apic	Batch040	41852	MC
Record 5818	PHI:4583	Uniprot	C9Y236	Genbank	CBA34185	z3032	FkpA							413502	Cronobacter turicensis		LMG 23827	Meningitis; bacteremia	Primates	9606	Homo sapiens (related: human)		THP-1 cell	virulence factor			reduced virulence				no			Gene mutation; gene complementation		RP	25724920	Pubmed	10.1016/j.resmic.2015.02.005	Res Microbiol. 2015 Feb 25. pii: S0923-2508(15)00034-0	athmanya.eshwar@uzh.ch	The influence of the gene on macrophage survival and replication varies among strains and/or species due to the presence of amino acid variations.	A K Eshwar 2015	2015	2 genes	Eshwar-2015-Influence of FkpA variants on surv	BATCH_046B	42095	MC
Record 5853	PHI:4610	Uniprot	A5IXN3	Genbank	CAL58792	PG2	pdhB							2110	Mycoplasma agalactiae	347257	PG2	Contagious agalactia	Primates	9606	Homo sapiens (related: human)	Hela cells	epithelial cell	Pyruvate Dehyrogenase			reduced virulence			reduced; aberrant	no			Gene mutation; gene complementation		RP	25799063	Pubmed	10.1371/journal.pone.0119706	PLoS One. 2015 Mar 23;10(3):e0119706	Rohini.Chopra-Dewasthaly@vetmeduni.ac.at		S Hegde 2015	2015	1 gene	Hegde-2015-Disruption of the pdhB Pyruvate Deh	BATCH_047A	42095	MC
Record 5913	PHI:4652	Uniprot	Q1JLQ2	Genbank	ABF32167		MntE							1314	Streptococcus pyogenes		5448	Infections	Rodents	10090	Mus musculus (related: house mouse)	humanized plasminogen mice		Manganese Homeostasis			unaffected pathogenicity				no	Mg; H202	H2O2: CHEBI:16240; Mg: CHEBI:18420	Gene mutation; gene complementation		RP	25805729	Pubmed	10.1128/mBio.00278-15	MBio. 2015 Mar 24;6(2). pii: e00278-15	mark.walker@uq.edu.au	The mutants were less efficient in surviving neutrophils; the mutants were also more sensitive to Mg and oxidative stress.	A G Turner 2015	2015	1 gene	Turner-2015-Manganese homeostasis in group a s	BATCH_047B	42125	MC
Record 6556	PHI:5092	Uniprot	D0C777	Genbank	EEX04842	ATCC 19606	PLD1						PHI:5093; PHI:5094	470	Acinetobacter baumannii	575584	ATCC 19606	Nosocomial infections	Moths	7137	Galleria mellonella (related: greater wax moth)		larva	Phospholipases D			reduced virulence			wild type	no			Gene disruption		RP	26379240	Pubmed	10.1371/journal.pone.0138360	PLoS One. 2015 Sep 17;10(9):e0138360	averhoff@bio.uni-frankfurt.de	Galleria mellonella infection studies as well as invasion experiments using A549 human lung epithelial cells revealed that the three PLDs act in a concerted manner as virulence factors and are playing an important role in host cell invasion.	J Stahl 2015	2015	3 genes	Stahl-2015-Acinetobacter baumannii Virulence I	BATCH_053	42278	MC
Record 8496	PHI:6509	Uniprot	Q9A121	Genbank	AAK33510	M1 GAS	gloA		5448deltagloA					1314	Streptococcus pyogenes		5448	Infections	Rodents	10090	Mus musculus (related: house mouse)	Transgenic humanized plasminogen (AlbPLG1 +/-) mice		glyoxylase I (S-lactoylglutathione lyase)			reduced virulence			wild type	no			Gene deletion: full; gene complementation		RP	26702634	Pubmed	10.1093/femspd/ftv122	Pathog Dis. 2016 Mar;74(2). pii: ftv122	y.ong@uq.edu.au	5448 gloA was more sensitive to methylglyoxal and was also more susceptible to human neutrophil killing.	M M Zhang 2015	2015	1 gene	Zhang-2015-Defence against methylglyoxal in Gr	BATCH_062	42644	MC
Record 8498	PHI:6510	Uniprot	Q8Y8N0	Genbank	CAC98944	EGD-e	CshA							1639	Listeria monocytogenes	169963	EGD-e	Listeriosis	Primates	9606	Homo sapiens (related: human)	Caco-2	colorectal adenocarcinoma cell	RNA Helicase			unaffected pathogenicity				no			Gene mutation; gene complementation		RP	26483402	Pubmed	10.1128/IAI.00849-15	Infect Immun. 2015 Oct 19;84(1):67-76	jorgen.johansson@molbiol.umu.se	Although the expression of several virulence factors was reduced, the cshA strain did not demonstrate any reduced ability to infect nonphagocytic cells compared to the wild-type strain.	S Netterling 2015	2015	1 gene	Netterling-2015-An RNA-helicase important for	BATCH_062	42644	MC
Record 8611	PHI:6599	Uniprot	Q8Y4H2	Genbank	CAD00548	EGD-e	InlP							1639	Listeria monocytogenes	393133	10403S	Listeriosis	Rodents	10090	Mus musculus (related: house mouse)	C57BL/6J	placenta; liver; spleen	Virulence factor			reduced virulence				no			Gene deletion: full; gene complementation		RP	27736782	Pubmed	10.1128/IAI.00625-16	Infect Immun. 2016 Nov 18;84(12):3584-3596. Print 2016 Dec.	anna.bakardjiev@ucsf.edu	In guinea pigs and mice InlP increased placental bacterial burden by a factor of 3-log10, while having only a minor role in other maternal organs. Further, deltainlP was attenuated in intracellular growth in primary human placental organ cultures and trophoblasts.	C Faralla 2016	2016	1 gene	Faralla-2016-InlP - a New Virulence Factor wit	BATCH_063A	42675	MC
Record 8612	PHI:6599	Uniprot	Q8Y4H2	Genbank	CAD00548	EGD-e	InlP							1639	Listeria monocytogenes	393133	10403S	Listeriosis	Rodents	10141	Cavia porcellus (related: domestic guinea pig)	Hartley	placenta; liver; spleen	Virulence factor			reduced virulence				no			Gene deletion: full; gene complementation		RP	27736782	Pubmed	10.1128/IAI.00625-16	Infect Immun. 2016 Nov 18;84(12):3584-3596. Print 2016 Dec.	anna.bakardjiev@ucsf.edu	In guinea pigs and mice InlP increased placental bacterial burden by a factor of 3-log10, while having only a minor role in other maternal organs. Further, deltainlP was attenuated in intracellular growth in primary human placental organ cultures and trophoblasts.	C Faralla 2016	2016	1 gene	Faralla-2016-InlP - a New Virulence Factor wit	BATCH_063A	42675	MC
Record 8896	PHI:6803	Uniprot	A0A1D8PET2	Genbank	AOW26651	SC5314	cla4	chromosome 1						5476	Candida albicans	237561	SC5314	Disseminated candidiasis	Primates	9606	Homo sapiens (related: human)		endothelial cell	Serine/threonine protein kinase		Filamentation regulatory pathway	unaffected pathogenicity				no			Gene mutation		YVS	10816502	Pubmed	10.1128/IAI.68.6.3485-3490.2000	Infect Immun. 2000 Jun;68(6):3485-90	s?ller@ucla.edu	Efg1p and Tup1p contribute to virulence by regulating hyphal formation and the factors that enable C. albicans to invade and injure endothelial cells.	Q T Phan 2000	2000	4 genes	Phan-2000-Role of hyphal formation in interact	BATCH_064B	¡.¾.-17	MC
Record 8899	PHI:6806	Uniprot	C4YFX2	Genbank	AAB63195	W-01	tup1							5476	Candida albicans	237561	SC5314	Disseminated candidiasis	Primates	9606	Homo sapiens (related: human)		endothelial cell	Transcriptional repressor		Filamentation regulatory pathway	reduced virulence				no			Gene mutation		YVS	10816502	Pubmed	10.1128/IAI.68.6.3485-3490.2000	Infect Immun. 2000 Jun;68(6):3485-90	s?ller@ucla.edu	Efg1p and Tup1p contribute to virulence by regulating hyphal formation and the factors that enable C. albicans to invade and injure endothelial cells.	Q T Phan 2000	2000	4 genes	Phan-2000-Role of hyphal formation in interact	BATCH_064B	¡.¾.-17	MC
Record 9367	PHI:7115	Uniprot	I6Y9F7	Genbank	CCP45279	H37Rv	LipQ							1773	Mycobacterium tuberculosis	83332	H37Rv	Tuberculosis	Primates	9606	Homo sapiens (related: human)	THP-1 cells	macrophage	Cell wall associated putative esterase/ lipase which is involved in the lipid/ester metabolism			unaffected pathogenicity				no			Functional test in host		YVS	28412202	Pubmed	10.1016/j.micpath.2017.04.015	Microb Pathog. 2017 Apr 12;107:361-367	anjanibhu@gmail.com	rLipQ stimulation caused not only significant reduction in the expression of iNOS & NF-kB, but also lowered the level of pro- and increased level of anti-inflammatory cytokines leading to the enhancement in bacillary survival.	A Kumar 2017	2017	1 gene	Kumar-2017-The immunosuppressive effects of a	BATCH_068A	¾.¤.-17	MC
Record 9574	PHI:7263	Uniprot	A0A0F6AYC2	Genbank	ACY87244	14028S	cspE						PHI:7262	28901	Salmonella enterica	90371	subsp. enterica serovar Typhimurium UMR1	Salmonellosis	Primates	9606	Homo sapiens (related: human)	Hela cells	epithelial cell	Cold shock protein			reduced virulence				no	Hydrogen peroxide; polymyxin B	Hydrogen peroxide: CHEBI:16240; polymyxin B: CHEBI:8309	Gene deletion: full		YVS	28611217	Pubmed	10.1073/pnas.1620772114	Proc Natl Acad Sci U S A. 2017 Jun 27;114(26):6824-6829	joerg.vogel@uni-wuerzburg.de	Phenotypic assays in vitro demonstrated a crucial role for these proteins in membrane stress, motility and biofilm formation.	C Michaux 2017	2017	2 genes	Michaux-2017-RNA target profiles direct the di	BATCH_071A	¡.¤.-17	MC
Record 9757	PHI:7345	Uniprot	Q2FFI7	Genbank	ABD20399	USA300_FPR3757	PurB							1280	Staphylococcus aureus		SH1000	Skin infections; food poisoning; respiratory diseases	Bony fishes	7955	Danio rerio (related: zebrafish)		embryo	Adenylosuccinate lyase		de novo biosynthetic pathway for purines	reduced virulence			reduced	no			Gene mutation		YVS	28808156	Pubmed	10.1128/IAI.00337-17	Infect Immun.2017 Aug 14. pii: IAI.00337-17	s.foster@sheffield.ac.uk	The ability of purine biosynthesis mutants to grow in nutrient rich media suggested that purA and purB have a requirement for nutrients not readily available in human serum, whole blood and the live zebrafish.	J Connolly 2017	2017	12 genes	Connolly-2017-The identification of Staphyloco	BATCH_073A	¡.Â.-17	MC
Record 9762	PHI:7345	Uniprot	Q2FFI7	Genbank	ABD20399	USA300_FPR3757	PurB							1280	Staphylococcus aureus		JE2	Skin infections; food poisoning; respiratory diseases	Bony fishes	7955	Danio rerio (related: zebrafish)		embryo	Adenylosuccinate lyase		de novo biosynthetic pathway for purines	reduced virulence			reduced	no			Gene mutation		YVS	28808156	Pubmed	10.1128/IAI.00337-17	Infect Immun.2017 Aug 14. pii: IAI.00337-17	s.foster@sheffield.ac.uk	The ability of purine biosynthesis mutants to grow in nutrient rich media suggested that purA and purB have a requirement for nutrients not readily available in human serum, whole blood and the live zebrafish.	J Connolly 2017	2017	12 genes	Connolly-2017-The identification of Staphyloco	BATCH_073A	¡.Â.-17	MC
Record 9768	PHI:7353	Uniprot	Q2FH26	Genbank	ABD22597	USA300_FPR3757	odhB							1280	Staphylococcus aureus		JE2	Skin infections; food poisoning; respiratory diseases	Bony fishes	7955	Danio rerio (related: zebrafish)		embryo	Dihydrolipoamide succinyltransferase			unaffected pathogenicity				no			Gene mutation		YVS	28808156	Pubmed	10.1128/IAI.00337-17	Infect Immun.2017 Aug 14. pii: IAI.00337-17	s.foster@sheffield.ac.uk	The ability of purine biosynthesis mutants to grow in nutrient rich media suggested that purA and purB have a requirement for nutrients not readily available in human serum, whole blood and the live zebrafish.	J Connolly 2017	2017	12 genes	Connolly-2017-The identification of Staphyloco	BATCH_073A	¡.Â.-17	MC
